# Supplementary material for: Association between Mycobacterium tuberculosis genotype and diabetes mellitus/hypertension: a molecular study
Source: BMC Infect Dis. 2022 Apr 24;22:401. doi: 10.1186/s12879-022-07344-z (PMC9035274; doi:10.1186/s12879-022-07344-z)
Supplement: Supplementary file 2 — Additional file 2. Data S1. Best matching database-strain lineage of similarity. [file 12879_2022_7344_MOESM2_ESM.xls]

## Sheet: MIRU-VNTRplus
Data S1. Best matching database-strain lineage of similarity. match distance #1: Measured by categorical distance for pairwise strain comparisons. best matching database-strain species #1: The best matched species based on the shortest match distance (match distance #1) among different species through matching the genotypes of other strains in the database previously inputted by other researchers…
Strain ID	best matching database-strain species #1	best matching database-strain lineage #1	match distance #1	best matching database-strain species #2	best matching database-strain lineage #2	match distance #2	best matching database-strain species #3	best matching database-strain lineage #3	match distance #3	best matching database-strain species #4	best matching database-strain lineage #4	match distance #4	best matching database-strain species #5	best matching database-strain lineage #5	match distance #5
3	M. tuberculosis	Beijing	0.375	M. tuberculosis	Beijing	0.416667	M. tuberculosis	Beijing	0.416667	M. tuberculosis	Beijing	0.416667	M. tuberculosis	Beijing	0.416667
6	M. tuberculosis	Beijing	0.416667	M. tuberculosis	Beijing	0.416667	M. tuberculosis	Beijing	0.416667	M. tuberculosis	Beijing	0.416667	M. tuberculosis	Beijing	0.416667
7	M. tuberculosis	Beijing	0.25	M. tuberculosis	Beijing	0.25	M. tuberculosis	Beijing	0.291667	M. tuberculosis	Beijing	0.291667	M. tuberculosis	Beijing	0.291667
10	M. tuberculosis	Beijing	0.291667	M. tuberculosis	Beijing	0.333333	M. tuberculosis	Beijing	0.375	M. tuberculosis	Beijing	0.375	M. tuberculosis	Beijing	0.375
13	M. tuberculosis	Beijing	0.375	M. tuberculosis	Beijing	0.375	M. tuberculosis	Beijing	0.375	M. tuberculosis	Beijing	0.375	M. tuberculosis	Beijing	0.375
17	M. tuberculosis	Beijing	0.375	M. tuberculosis	Beijing	0.375	M. tuberculosis	UgandaI	0.416667	M. tuberculosis	UgandaI	0.416667	M. tuberculosis	UgandaI	0.416667
19	M. tuberculosis	Beijing	0.304348	M. tuberculosis	Beijing	0.347826	M. tuberculosis	UgandaI	0.391304	M. tuberculosis	UgandaI	0.391304	M. tuberculosis	UgandaI	0.391304
23	M. tuberculosis	Beijing	0.333333	M. tuberculosis	Beijing	0.375	M. tuberculosis	Beijing	0.375	M. tuberculosis	Beijing	0.375	M. tuberculosis	Beijing	0.375
26	M. tuberculosis	Beijing	0.291667	M. tuberculosis	Beijing	0.333333	M. tuberculosis	Beijing	0.333333	M. tuberculosis	UgandaI	0.375	M. tuberculosis	Beijing	0.375
28	M. tuberculosis	Beijing	0.375	M. tuberculosis	Beijing	0.375	M. tuberculosis	Beijing	0.375	M. tuberculosis	Beijing	0.375	M. tuberculosis	Beijing	0.375
29	M. tuberculosis	Beijing	0.391304	M. tuberculosis	UgandaI	0.434783	M. tuberculosis	UgandaI	0.434783	M. tuberculosis	UgandaI	0.434783	M. tuberculosis	Ghana	0.434783
30	M. tuberculosis	Beijing	0.304348	M. tuberculosis	Beijing	0.304348	M. tuberculosis	Beijing	0.304348	M. tuberculosis	Beijing	0.347826	M. tuberculosis	Beijing	0.347826
32	M. tuberculosis	Beijing	0.333333	M. tuberculosis	Beijing	0.375	M. tuberculosis	Beijing	0.375	M. tuberculosis	Beijing	0.375	M. tuberculosis	Beijing	0.375
33	M. tuberculosis	Beijing	0.291667	M. tuberculosis	Beijing	0.333333	M. tuberculosis	Beijing	0.333333	M. tuberculosis	Beijing	0.333333	M. tuberculosis	Beijing	0.333333
36	M. tuberculosis	Beijing	0.304348	M. tuberculosis	Beijing	0.347826	M. tuberculosis	Beijing	0.347826	M. tuberculosis	Beijing	0.347826	M. tuberculosis	Beijing	0.347826
43	M. tuberculosis	Beijing	0.347826	M. tuberculosis	Beijing	0.391304	M. tuberculosis	Beijing	0.391304	M. tuberculosis	Beijing	0.391304	M. tuberculosis	Beijing	0.391304
44	M. tuberculosis	Beijing	0.333333	M. tuberculosis	Beijing	0.333333	M. tuberculosis	Beijing	0.375	M. tuberculosis	UgandaI	0.416667	M. tuberculosis	UgandaI	0.416667
51	M. tuberculosis	Beijing	0.217391	M. tuberculosis	Beijing	0.26087	M. tuberculosis	Beijing	0.26087	M. tuberculosis	Beijing	0.304348	M. tuberculosis	Beijing	0.304348
52	M. tuberculosis	Beijing	0.25	M. tuberculosis	Beijing	0.25	M. tuberculosis	Beijing	0.25	M. tuberculosis	Beijing	0.25	M. tuberculosis	Beijing	0.25
54	M. tuberculosis	Beijing	0.304348	M. tuberculosis	Beijing	0.304348	M. tuberculosis	Beijing	0.347826	M. tuberculosis	Beijing	0.347826	M. tuberculosis	Beijing	0.347826
56	M. tuberculosis	Beijing	0.347826	M. tuberculosis	Beijing	0.347826	M. tuberculosis	Beijing	0.347826	M. tuberculosis	UgandaI	0.391304	M. tuberculosis	Beijing	0.391304
58	M. tuberculosis	Beijing	0.347826	M. tuberculosis	Beijing	0.347826	M. tuberculosis	Beijing	0.347826	M. tuberculosis	Beijing	0.347826	M. tuberculosis	Beijing	0.347826
60	M. tuberculosis	Beijing	0.363636	M. tuberculosis	UgandaI	0.409091	M. tuberculosis	UgandaI	0.409091	M. tuberculosis	UgandaI	0.409091	M. tuberculosis	Beijing	0.409091
61	M. tuberculosis	Beijing	0.304348	M. tuberculosis	Beijing	0.347826	M. tuberculosis	Beijing	0.347826	M. tuberculosis	Beijing	0.347826	M. tuberculosis	UgandaI	0.391304
63	M. tuberculosis	Beijing	0.291667	M. tuberculosis	Beijing	0.291667	M. tuberculosis	Beijing	0.333333	M. tuberculosis	Beijing	0.333333	M. tuberculosis	Beijing	0.333333
66	M. tuberculosis	Beijing	0.291667	M. tuberculosis	Beijing	0.291667	M. tuberculosis	Beijing	0.291667	M. tuberculosis	Beijing	0.291667	M. tuberculosis	Beijing	0.291667
67	M. tuberculosis	Beijing	0.291667	M. tuberculosis	Beijing	0.291667	M. tuberculosis	Beijing	0.291667	M. tuberculosis	Beijing	0.291667	M. tuberculosis	Beijing	0.291667
68	M. tuberculosis	Beijing	0.291667	M. tuberculosis	Beijing	0.333333	M. tuberculosis	Beijing	0.333333	M. tuberculosis	Beijing	0.333333	M. tuberculosis	Beijing	0.333333
69	M. tuberculosis	Beijing	0.333333	M. tuberculosis	Beijing	0.333333	M. tuberculosis	Beijing	0.333333	M. tuberculosis	Beijing	0.333333	M. tuberculosis	Beijing	0.333333
71	M. tuberculosis	Beijing	0.291667	M. tuberculosis	Beijing	0.333333	M. tuberculosis	UgandaI	0.375	M. tuberculosis	UgandaI	0.375	M. tuberculosis	UgandaI	0.375
72	M. tuberculosis	Beijing	0.208333	M. tuberculosis	Beijing	0.25	M. tuberculosis	Beijing	0.25	M. tuberculosis	Beijing	0.25	M. tuberculosis	Beijing	0.25
74	M. tuberculosis	Beijing	0.333333	M. tuberculosis	UgandaI	0.375	M. tuberculosis	UgandaI	0.375	M. tuberculosis	Beijing	0.375	M. tuberculosis	Beijing	0.375
75	M. tuberculosis	Beijing	0.375	M. tuberculosis	Beijing	0.375	M. tuberculosis	Beijing	0.375	M. tuberculosis	Beijing	0.375	M. tuberculosis	Beijing	0.375
77	M. tuberculosis	Beijing	0.409091	M. tuberculosis	Delhi/CAS	0.409091	M. tuberculosis	URAL	0.409091	M. tuberculosis	UgandaI	0.454545	M. tuberculosis	UgandaI	0.454545
79	M. tuberculosis	Beijing	0.291667	M. tuberculosis	Beijing	0.291667	M. tuberculosis	Beijing	0.291667	M. tuberculosis	Beijing	0.291667	M. tuberculosis	Beijing	0.291667
80	M. tuberculosis	Beijing	0.25	M. tuberculosis	Beijing	0.291667	M. tuberculosis	Beijing	0.291667	M. tuberculosis	Beijing	0.333333	M. tuberculosis	Beijing	0.333333
82	M. tuberculosis	Beijing	0.25	M. tuberculosis	Beijing	0.291667	M. tuberculosis	Beijing	0.291667	M. tuberculosis	Beijing	0.291667	M. tuberculosis	Beijing	0.291667
83	M. tuberculosis	Beijing	0.333333	M. tuberculosis	Beijing	0.375	M. tuberculosis	Beijing	0.375	M. tuberculosis	Beijing	0.375	M. tuberculosis	Beijing	0.375
85	M. tuberculosis	Beijing	0.333333	M. tuberculosis	Beijing	0.333333	M. tuberculosis	Beijing	0.333333	M. tuberculosis	Beijing	0.333333	M. tuberculosis	Beijing	0.333333
86	M. tuberculosis	Beijing	0.291667	M. tuberculosis	Beijing	0.291667	M. tuberculosis	Beijing	0.291667	M. tuberculosis	Beijing	0.291667	M. tuberculosis	Beijing	0.291667
88	M. tuberculosis	Beijing	0.318182	M. tuberculosis	Beijing	0.318182	M. tuberculosis	Beijing	0.363636	M. tuberculosis	Beijing	0.363636	M. tuberculosis	Beijing	0.363636
92	M. tuberculosis	Beijing	0.333333	M. tuberculosis	Beijing	0.333333	M. tuberculosis	Beijing	0.333333	M. tuberculosis	Beijing	0.333333	M. tuberculosis	Beijing	0.333333
94	M. tuberculosis	Beijing	0.409091	M. tuberculosis	Beijing	0.409091	M. tuberculosis	Beijing	0.409091	M. tuberculosis	Beijing	0.409091	M. tuberculosis	Beijing	0.409091
97	M. tuberculosis	Beijing	0.291667	M. tuberculosis	Beijing	0.333333	M. tuberculosis	Beijing	0.333333	M. tuberculosis	Beijing	0.333333	M. tuberculosis	UgandaI	0.375
98	M. tuberculosis	Beijing	0.291667	M. tuberculosis	Beijing	0.291667	M. tuberculosis	Beijing	0.333333	M. tuberculosis	Beijing	0.333333	M. tuberculosis	Beijing	0.333333
103	M. tuberculosis	Beijing	0.26087	M. tuberculosis	Beijing	0.304348	M. tuberculosis	Beijing	0.304348	M. tuberculosis	Beijing	0.304348	M. tuberculosis	Beijing	0.304348
39	M. bovis	Bovis	0.478261	M. tuberculosis	Cameroon	0.478261	M. tuberculosis	Haarlem	0.478261	M. tuberculosis	LAM	0.478261	M. tuberculosis	S	0.478261
40	M. bovis	Bovis	0.521739	M. tuberculosis	LAM	0.521739
57	M. bovis	Bovis	0.434783	M. tuberculosis	S	0.434783	M. tuberculosis	UgandaI	0.478261	M. tuberculosis	UgandaI	0.478261	M. tuberculosis	UgandaI	0.478261
46	M. tuberculosis	Delhi/CAS	0.333333	M. tuberculosis	Delhi/CAS	0.333333	M. tuberculosis	Delhi/CAS	0.333333	M. tuberculosis	Delhi/CAS	0.333333	M. tuberculosis	Delhi/CAS	0.333333
76	M. tuberculosis	Delhi/CAS	0.458333	M. tuberculosis	Delhi/CAS	0.458333	M. tuberculosis	Delhi/CAS	0.458333	M. tuberculosis	UgandaI	0.5	M. tuberculosis	UgandaI	0.5
100	M. tuberculosis	Delhi/CAS	0.416667	M. tuberculosis	Delhi/CAS	0.416667	M. tuberculosis	Delhi/CAS	0.416667	M. tuberculosis	Delhi/CAS	0.416667	M. tuberculosis	Delhi/CAS	0.458333
11	M. tuberculosis	Haarlem	0.5	M. tuberculosis	Beijing	0.5
96	M. tuberculosis	LAM	0.416667	M. tuberculosis	UgandaI	0.458333	M. tuberculosis	UgandaI	0.458333	M. tuberculosis	UgandaI	0.458333	M. tuberculosis	UgandaI	0.458333
42	M. tuberculosis	NEW-1	0.347826	M. tuberculosis	UgandaI	0.391304	M. tuberculosis	UgandaI	0.434783	M. tuberculosis	UgandaI	0.434783	M. tuberculosis	UgandaI	0.434783
47	M. tuberculosis	NEW-1	0.26087	M. tuberculosis	UgandaI	0.347826	M. tuberculosis	UgandaI	0.347826	M. tuberculosis	UgandaII	0.391304	M. tuberculosis	UgandaII	0.434783
50	M. tuberculosis	NEW-1	0.25	M. tuberculosis	UgandaI	0.333333	M. tuberculosis	UgandaII	0.375	M. tuberculosis	UgandaI	0.375	M. tuberculosis	Haarlem	0.375
55	M. tuberculosis	NEW-1	0.25	M. tuberculosis	UgandaI	0.291667	M. tuberculosis	UgandaII	0.375	M. tuberculosis	UgandaI	0.375	M. tuberculosis	Haarlem	0.375
62	M. tuberculosis	NEW-1	0.291667	M. tuberculosis	UgandaI	0.333333	M. tuberculosis	UgandaII	0.375	M. tuberculosis	UgandaII	0.375	M. tuberculosis	UgandaII	0.375
70	M. tuberculosis	NEW-1	0.291667	M. tuberculosis	UgandaI	0.333333	M. tuberculosis	S	0.375	M. tuberculosis	S	0.375	M. tuberculosis	UgandaI	0.416667
84	M. tuberculosis	NEW-1	0.291667	M. tuberculosis	UgandaI	0.333333	M. tuberculosis	UgandaI	0.375	M. tuberculosis	UgandaI	0.375	M. tuberculosis	UgandaI	0.375
90	M. tuberculosis	NEW-1	0.291667	M. tuberculosis	NEW-1	0.291667	M. tuberculosis	UgandaII	0.375	M. tuberculosis	UgandaII	0.375	M. tuberculosis	UgandaII	0.375
91	M. tuberculosis	NEW-1	0.26087	M. tuberculosis	NEW-1	0.347826	M. tuberculosis	NEW-1	0.391304	M. tuberculosis	UgandaI	0.434783	M. tuberculosis	S	0.434783
101	M. tuberculosis	NEW-1	0.304348	M. tuberculosis	UgandaI	0.347826	M. tuberculosis	UgandaI	0.347826	M. tuberculosis	NEW-1	0.347826	M. tuberculosis	NEW-1	0.347826
35	M. tuberculosis	TUR	0.347826	M. tuberculosis	URAL	0.347826	M. tuberculosis	Haarlem	0.391304	M. tuberculosis	TUR	0.391304	M. tuberculosis	TUR	0.391304
99	M. tuberculosis	TUR	0.375	M. tuberculosis	TUR	0.416667	M. tuberculosis	TUR	0.416667	M. tuberculosis	TUR	0.416667	M. tuberculosis	Haarlem	0.458333
1	M. tuberculosis	UgandaI	0.375	M. tuberculosis	UgandaI	0.375	M. tuberculosis	UgandaI	0.375	M. tuberculosis	TUR	0.375	M. tuberculosis	URAL	0.375
2	M. tuberculosis	UgandaI	0.458333	M. tuberculosis	Haarlem	0.458333	M. tuberculosis	URAL	0.458333	M. tuberculosis	UgandaI	0.5	M. tuberculosis	Ghana	0.5
5	M. tuberculosis	UgandaI	0.375	M. tuberculosis	UgandaI	0.416667	M. tuberculosis	UgandaI	0.416667	M. tuberculosis	UgandaI	0.416667	M. tuberculosis	UgandaI	0.416667
8	M. tuberculosis	UgandaI	0.25	M. tuberculosis	UgandaI	0.291667	M. tuberculosis	S	0.291667	M. tuberculosis	UgandaI	0.333333	M. tuberculosis	UgandaI	0.333333
9	M. tuberculosis	UgandaI	0.333333	M. tuberculosis	UgandaI	0.375	M. tuberculosis	UgandaI	0.375	M. tuberculosis	UgandaI	0.375	M. tuberculosis	UgandaI	0.375
12	M. tuberculosis	UgandaI	0.416667	M. tuberculosis	Cameroon	0.416667	M. tuberculosis	Haarlem	0.416667	M. tuberculosis	Haarlem	0.416667	M. tuberculosis	Haarlem	0.416667
14	M. tuberculosis	UgandaI	0.25	M. tuberculosis	UgandaII	0.291667	M. tuberculosis	UgandaI	0.333333	M. tuberculosis	UgandaI	0.333333	M. tuberculosis	URAL	0.333333
15	M. tuberculosis	UgandaI	0.434783	M. tuberculosis	TUR	0.434783	M. tuberculosis	TUR	0.434783	M. tuberculosis	TUR	0.434783	M. tuberculosis	URAL	0.434783
16	M. tuberculosis	UgandaI	0.333333	M. tuberculosis	UgandaI	0.375	M. tuberculosis	Haarlem	0.375	M. tuberculosis	URAL	0.375	M. tuberculosis	Haarlem	0.416667
18	M. tuberculosis	UgandaI	0.347826	M. tuberculosis	Beijing	0.347826	M. tuberculosis	UgandaI	0.391304	M. tuberculosis	UgandaI	0.391304	M. tuberculosis	UgandaI	0.391304
20	M. tuberculosis	UgandaI	0.391304	M. tuberculosis	UgandaI	0.391304	M. tuberculosis	UgandaI	0.391304	M. tuberculosis	UgandaI	0.391304	M. tuberculosis	UgandaI	0.391304
21	M. tuberculosis	UgandaI	0.25	M. tuberculosis	UgandaI	0.291667	M. tuberculosis	UgandaI	0.333333	M. tuberculosis	UgandaI	0.333333	M. tuberculosis	UgandaI	0.375
24	M. tuberculosis	UgandaI	0.333333	M. tuberculosis	Beijing	0.375	M. tuberculosis	Beijing	0.375	M. tuberculosis	Beijing	0.375	M. tuberculosis	UgandaI	0.416667
25	M. tuberculosis	UgandaI	0.375	M. tuberculosis	Beijing	0.375	M. tuberculosis	Beijing	0.375	M. tuberculosis	UgandaI	0.416667	M. tuberculosis	UgandaI	0.416667
27	M. tuberculosis	UgandaI	0.304348	M. tuberculosis	UgandaI	0.347826	M. tuberculosis	UgandaI	0.347826	M. tuberculosis	UgandaI	0.347826	M. tuberculosis	UgandaI	0.347826
31	M. tuberculosis	UgandaI	0.391304	M. tuberculosis	UgandaI	0.478261	M. tuberculosis	UgandaI	0.478261	M. tuberculosis	Haarlem	0.478261	M. tuberculosis	Haarlem	0.478261
34	M. tuberculosis	UgandaI	0.333333	M. tuberculosis	UgandaI	0.416667	M. tuberculosis	UgandaI	0.458333	M. tuberculosis	UgandaI	0.458333	M. tuberculosis	UgandaI	0.458333
37	M. tuberculosis	UgandaI	0.347826	M. tuberculosis	UgandaI	0.347826	M. tuberculosis	UgandaI	0.347826	M. tuberculosis	Delhi/CAS	0.347826	M. tuberculosis	UgandaI	0.391304
38	M. tuberculosis	UgandaI	0.416667	M. tuberculosis	UgandaI	0.458333	M. tuberculosis	UgandaI	0.458333	M. tuberculosis	UgandaI	0.458333	M. tuberculosis	UgandaI	0.458333
41	M. tuberculosis	UgandaI	0.478261	M. tuberculosis	UgandaI	0.478261	M. tuberculosis	LAM	0.478261	M. tuberculosis	S	0.478261	M. caprae	Caprae	0.521739
45	M. tuberculosis	UgandaI	0.333333	M. tuberculosis	UgandaI	0.333333	M. tuberculosis	UgandaI	0.375	M. tuberculosis	UgandaI	0.375	M. tuberculosis	NEW-1	0.375
48	M. tuberculosis	UgandaI	0.304348	M. tuberculosis	UgandaI	0.347826	M. tuberculosis	UgandaI	0.347826	M. tuberculosis	Beijing	0.347826	M. tuberculosis	Beijing	0.347826
49	M. tuberculosis	UgandaI	0.391304	M. tuberculosis	UgandaI	0.391304	M. tuberculosis	UgandaI	0.391304	M. tuberculosis	UgandaI	0.434783	M. tuberculosis	UgandaI	0.434783
53	M. tuberculosis	UgandaI	0.434783	M. tuberculosis	UgandaI	0.434783	M. tuberculosis	Beijing	0.434783	M. tuberculosis	Beijing	0.434783	M. tuberculosis	Beijing	0.434783
59	M. tuberculosis	UgandaI	0.347826	M. tuberculosis	Beijing	0.347826	M. tuberculosis	Beijing	0.347826	M. tuberculosis	Beijing	0.347826	M. tuberculosis	Beijing	0.391304
64	M. tuberculosis	UgandaI	0.458333	M. tuberculosis	UgandaI	0.458333	M. tuberculosis	UgandaI	0.458333	M. tuberculosis	S	0.458333	M. tuberculosis	S	0.458333
65	M. tuberculosis	UgandaI	0.375	M. tuberculosis	NEW-1	0.375	M. tuberculosis	UgandaI	0.416667	M. tuberculosis	UgandaI	0.416667	M. tuberculosis	NEW-1	0.416667
73	M. tuberculosis	UgandaI	0.375	M. tuberculosis	UgandaI	0.416667	M. tuberculosis	UgandaI	0.416667	M. tuberculosis	Beijing	0.416667	M. tuberculosis	Beijing	0.416667
78	M. tuberculosis	UgandaI	0.375	M. tuberculosis	UgandaI	0.375	M. tuberculosis	UgandaI	0.375	M. tuberculosis	UgandaI	0.375	M. tuberculosis	UgandaI	0.375
81	M. tuberculosis	UgandaI	0.458333	M. tuberculosis	UgandaI	0.458333	M. tuberculosis	UgandaI	0.458333	M. tuberculosis	UgandaI	0.458333	M. tuberculosis	UgandaI	0.458333
87	M. tuberculosis	UgandaI	0.458333	M. tuberculosis	UgandaI	0.458333	M. caprae	Caprae	0.5	M. tuberculosis	UgandaI	0.5	M. tuberculosis	UgandaI	0.5
89	M. tuberculosis	UgandaI	0.416667	M. tuberculosis	UgandaI	0.416667	M. tuberculosis	UgandaI	0.416667	M. tuberculosis	Delhi/CAS	0.416667	M. tuberculosis	UgandaI	0.458333
93	M. tuberculosis	UgandaI	0.409091	M. tuberculosis	UgandaI	0.409091	M. tuberculosis	UgandaI	0.409091	M. tuberculosis	UgandaI	0.409091	M. tuberculosis	UgandaI	0.409091
95	M. tuberculosis	UgandaI	0.375	M. tuberculosis	UgandaI	0.375	M. tuberculosis	Beijing	0.375	M. tuberculosis	Beijing	0.375	M. tuberculosis	Beijing	0.375
102	M. tuberculosis	UgandaI	0.375	M. tuberculosis	UgandaI	0.375	M. tuberculosis	S	0.375	M. tuberculosis	Ghana	0.458333	M. tuberculosis	UgandaI	0.5
104	M. tuberculosis	UgandaI	0.458333	M. tuberculosis	UgandaI	0.458333	M. tuberculosis	S	0.458333	M. tuberculosis	UgandaI	0.5	M. tuberculosis	UgandaI	0.5
4	M. tuberculosis	UgandaII	0.347826	M. tuberculosis	UgandaII	0.347826	M. tuberculosis	UgandaI	0.347826	M. tuberculosis	UgandaII	0.391304	M. tuberculosis	UgandaII	0.391304
22	M. tuberculosis	UgandaII	0.434783	M. tuberculosis	UgandaI	0.434783	M. bovis	Bovis	0.478261	M. tuberculosis	UgandaII	0.478261	M. tuberculosis	UgandaII	0.478261
105	M. tuberculosis	UgandaII	0.333333	M. tuberculosis	UgandaI	0.333333	M. tuberculosis	NEW-1	0.333333	M. tuberculosis	UgandaII	0.375	M. tuberculosis	UgandaII	0.375
