# Supplementary material for: Association between Mycobacterium tuberculosis genotype and diabetes mellitus/hypertension: a molecular study
Source: BMC Infect Dis. 2022 Apr 24;22:401. doi: 10.1186/s12879-022-07344-z (PMC9035274; doi:10.1186/s12879-022-07344-z)
Supplement: Supplementary file 3 — Additional file 3. Data S2. Information of 24 loci MIRU-VNTR. [file 12879_2022_7344_MOESM3_ESM.xlsx]

## Sheet: Sheet1
Information of 24 loci MIRU-VNTR
No	MIRU02	MIRU04	MIRU10	MIRU16	MIRU20	MIRU23	MIRU24	MIRU26	MIRU27	MIRU31	MIRU39	MIRU40	ETRB	ETRC	Mtub21	Mtub30	Mtub34	Mtub39	QUB11b	Mtub04	QUB4156	ETRA	Mtub29	QUB26
1	2	2	5	1	2	5	1	1	3	3	2	2	2	5	3	5	3	2	1	4	2	4	1	5
2	2	2	2	3	2	5	1	7	3	3	3	4	2	5	0	5	3	2	7	3	3	4	1	6
3	2	2	3	4	2	5	1	7	3	5	3	3	2	5	2	5	3	2	6	5	2	2	1	6
4	2	2	3	3	3	4	1	4	2	3	2	2	2	5	3	2	3	1	2	5	2	4	1	.
5	2	2	3	3	2	5	1	0	3	4	3	4	2	5	4	5	3	2	6	5	2	4	1	6
6	2	4	2	3	2	5	1	6	3	5	3	3	2	5	4	5	3	2	4	4	2	4	1	6
7	2	2	3	3	2	5	1	7	3	5	3	3	2	5	3	5	3	3	6	5	2	4	1	6
8	2	0	3	3	2	5	1	5	3	3	2	3	2	5	4	2	3	2	2	3	2	4	1	6
9	2	2	3	3	2	5	1	4	3	2	2	3	2	5	0	2	4	2	4	3	2	3	1	4
10	2	2	3	3	2	5	1	7	3	5	3	3	2	4	4	5	3	2	3	5	3	4	1	6
11	2	1	2	3	2	5	1	6	3	5	3	3	1	5	2	5	3	2	6	5	3	3	1	5
12	2	2	5	3	2	5	1	5	2	3	2	2	2	5	2	2	3	1	4	4	2	5	1	5
13	2	2	3	3	2	5	1	0	2	5	3	3	2	5	4	5	3	2	6	3	2	4	1	6
14	2	2	3	3	2	5	1	1	3	3	2	1	2	5	3	5	3	2	2	3	2	4	1	6
15	2	2	5	3	2	5	1	1	3	3	1	2	2	5	4	5	3	2	1	4	.	4	1	6
16	2	2	2	3	2	5	1	1	3	5	2	3	2	5	2	5	3	3	1	3	2	3	1	6
17	2	2	3	3	2	5	1	1	3	5	3	3	2	5	3	5	3	2	5	5	2	3	1	6
18	2	2	3	3	2	5	1	4	3	5	3	3	2	5	3	5	3	2	7	5	.	4	1	6
19	2	2	3	3	2	5	1	7	3	5	3	3	2	5	4	5	3	2	3	5	.	4	1	6
20	2	2	3	4	2	5	1	6	3	3	2	2	2	5	5	2	3	1	5	4	.	4	1	6
21	2	2	3	3	2	5	1	5	2	4	2	2	2	5	0	2	3	1	6	3	2	4	1	6
22	2	3	2	2	2	5	1	6	2	3	2	2	1	5	3	5	3	.	2	5	2	4	1	6
23	2	2	3	3	2	5	1	7	3	5	3	3	2	5	0	2	3	1	6	5	4	4	1	4
24	2	2	3	3	2	5	1	7	3	5	4	3	2	5	3	5	2	2	6	5	2	4	1	6
25	2	2	3	3	2	5	1	7	3	4	3	3	2	5	1	5	3	2	5	5	4	4	1	7
26	2	2	3	3	2	5	1	7	3	5	3	3	2	5	0	2	3	1	6	5	4	4	1	7
27	2	2	3	4	2	5	1	6	3	5	3	2	2	5	3	5	3	2	2	5	2	4	1	.
28	2	4	3	3	2	5	1	7	3	5	3	3	2	5	0	2	3	1	4	5	2	4	1	8
29	2	2	3	2	2	5	1	5	3	5	3	2	2	5	4	5	3	3	1	5	4	3	1	.
30	2	2	3	3	2	5	1	7	3	5	3	3	2	5	3	5	3	2	6	4	4	3	1	.
31	2	2	2	3	2	5	1	3	3	1	2	4	2	5	3	5	2	2	7	3	.	3	1	7
32	2	2	3	3	2	5	1	7	1	5	3	3	2	5	4	5	3	2	6	5	2	4	1	4
33	2	2	3	3	2	5	1	7	3	5	3	3	2	5	1	5	3	2	6	5	2	4	1	6
34	2	2	3	4	2	5	1	6	3	5	3	2	2	5	3	3	2	2	5	3	4	4	1	6
35	2	2	4	1	1	5	1	1	3	3	2	2	2	5	3	5	3	3	1	4	3	2	1	.
36	2	2	3	3	2	5	1	7	3	5	3	3	2	5	4	5	3	2	6	5	4	4	1	.
37	2	2	3	2	2	5	1	7	3	5	3	3	2	5	3	5	3	2	7	5	4	4	1	.
38	2	4	2	3	2	5	1	5	2	3	2	1	2	5	3	5	3	2	5	5	2	4	1	7
39	2	4	2	3	2	5	.	5	2	3	2	2	2	5	0	2	3	1	4	5	2	2	1	8
40	2	0	1	3	2	4	.	4	2	3	2	2	2	5	0	2	2	1	4	5	2	3	1	4
41	2	4	2	3	2	5	.	5	2	3	1	2	2	5	0	2	2	1	3	3	2	5	1	4
42	2	2	2	4	2	5	.	5	3	3	2	4	1	5	2	2	3	2	3	3	2	3	1	6
43	2	2	3	3	2	5	.	7	3	5	3	4	2	5	4	6	3	2	6	5	2	4	1	6
44	2	2	3	3	2	5	1	7	3	5	3	3	2	5	1	5	3	2	5	5	4	4	1	7
45	2	2	2	2	2	5	1	6	3	3	2	2	1	5	2	2	3	2	3	4	2	3	1	4
46	2	2	2	3	2	6	1	7	3	5	3	3	2	5	4	5	3	2	6	5	2	4	1	8
47	2	2	2	3	2	5	.	5	3	3	2	3	1	5	2	2	3	3	3	3	2	2	1	8
48	2	2	3	3	2	5	.	7	3	4	3	3	2	5	3	5	3	2	7	5	2	4	1	7
49	2	2	3	3	2	5	.	7	3	4	3	3	2	5	3	5	3	2	5	5	4	4	1	5
50	2	2	2	3	2	5	1	5	3	3	2	4	1	5	2	2	3	3	3	3	2	3	1	5
51	2	2	3	3	2	5	1	7	3	5	3	3	2	5	.	5	3	2	6	5	2	4	1	7
52	2	2	3	3	2	5	1	7	3	5	3	3	2	5	4	5	3	3	6	5	2	4	1	8
53	2	1	3	3	2	5	.	7	3	5	4	3	2	5	3	5	3	2	6	5	4	4	1	4
54	2	2	3	3	2	5	.	7	3	5	4	3	2	5	4	5	3	3	6	5	2	4	1	6
55	2	2	2	3	2	5	1	5	3	3	2	4	1	5	2	2	3	3	3	3	2	3	1	6
56	2	2	3	3	2	5	.	6	3	5	3	3	2	5	3	5	3	2	6	5	4	4	1	7
57	2	4	2	3	2	5	.	5	2	3	2	2	2	5	0	2	3	1	4	5	2	4	1	7
58	2	2	3	3	2	5	.	0	3	5	3	3	2	5	4	5	3	2	6	5	2	4	1	6
59	2	2	3	3	2	5	.	6	3	2	3	3	2	5	3	5	3	3	6	5	4	4	1	7
60	2	2	3	2	2	5	.	0	.	5	3	3	2	5	3	5	3	2	6	3	4	4	1	8
61	2	2	3	3	2	5	1	7	3	5	3	3	3	5	3	5	3	2	6	.	4	4	1	7
62	2	2	2	3	2	5	1	4	3	3	2	2	1	5	2	2	3	3	3	3	2	3	1	5
63	2	2	3	3	2	5	1	0	3	5	3	3	2	5	1	5	3	2	6	5	2	4	1	7
64	2	4	2	2	2	5	1	2	2	3	2	2	2	5	0	2	2	1	4	3	2	4	2	4
65	2	2	2	3	2	5	1	5	3	2	2	3	1	5	2	2	4	2	4	3	2	3	1	8
66	2	2	3	3	2	5	1	7	3	5	3	3	2	5	0	5	3	2	6	5	2	4	1	8
67	2	2	3	3	2	5	1	4	3	5	3	3	2	4	0	5	3	2	8	5	2	4	1	8
68	2	2	3	3	2	5	1	7	3	5	4	3	2	5	0	5	3	2	6	5	2	4	1	8
69	2	2	3	3	2	5	1	7	3	5	3	3	2	5	1	5	3	2	5	5	2	4	1	8
70	2	1	2	3	2	5	1	5	3	3	2	2	1	5	2	2	3	3	3	3	2	3	1	8
71	2	2	3	3	2	5	1	7	3	5	3	3	2	5	3	5	3	2	3	5	4	4	1	7
72	2	2	3	3	2	5	1	7	3	5	3	3	2	5	0	7	3	3	3	4	2	4	1	8
73	2	2	3	3	2	5	1	7	3	4	3	3	2	5	3	5	3	2	4	5	4	5	1	7
74	2	2	1	2	2	5	1	5	3	5	3	3	2	5	3	5	3	2	6	5	4	4	1	8
75	2	4	3	3	2	5	1	7	3	5	3	3	2	5	0	5	3	2	4	5	2	4	1	8
76	2	2	2	4	2	5	1	5	3	5	3	2	2	5	0	5	3	2	5	5	4	6	1	8
77	2	2	4	3	2	5	1	0	3	5	3	3	2	5	3	5	0	.	2	5	3	4	1	.
78	2	2	3	3	2	5	1	7	3	5	2	2	2	5	0	5	3	2	6	5	2	4	1	8
79	2	2	3	3	2	5	1	1	3	5	3	3	2	5	0	5	3	2	6	5	2	4	1	8
80	2	2	3	3	2	5	1	7	3	5	3	3	2	5	0	5	3	2	6	5	2	4	1	7
81	2	2	3	2	2	5	1	6	1	5	3	4	2	5	3	5	3	2	6	5	4	4	1	6
82	2	2	3	3	2	5	1	7	3	5	3	3	2	5	3	5	3	2	6	5	2	4	1	8
83	2	2	2	3	2	5	1	7	3	5	3	3	2	5	0	5	3	2	3	5	2	4	1	8
84	2	2	2	3	2	5	1	5	3	3	2	3	1	5	2	2	3	2	3	3	2	2	1	6
85	2	2	3	3	2	5	1	7	3	5	3	3	2	5	0	5	3	2	5	5	2	4	1	8
86	2	2	3	3	2	5	1	7	3	5	3	3	2	5	0	5	3	2	6	3	2	4	1	8
87	2	2	3	2	2	5	1	4	3	5	3	1	2	5	3	5	4	2	4	4	3	5	1	5
88	2	2	3	3	2	5	1	7	3	5	3	3	2	5	0	5	3	2	7	5	.	4	1	.
89	2	2	3	2	2	5	1	7	3	5	3	3	2	5	3	5	2	2	7	5	4	4	1	9
90	2	2	2	3	2	5	1	5	3	3	2	5	1	5	2	2	3	4	2	3	2	3	1	7
91	2	2	2	3	2	5	1	0	2	3	2	4	1	4	.	2	3	2	3	4	2	3	1	7
92	2	2	3	3	2	5	1	7	3	5	3	3	2	5	0	5	3	2	5	5	2	4	1	8
93	2	1	3	3	2	5	1	6	3	5	2	2	2	5	0	5	3	2	6	4	.	4	1	.
94	2	2	3	3	2	5	1	6	3	5	3	2	2	5	0	5	3	2	5	4	.	2	1	.
95	2	2	3	3	2	5	1	7	3	5	3	3	2	5	3	5	3	2	7	5	4	4	2	4
96	2	4	2	3	2	5	1	5	2	3	2	1	2	5	0	2	3	1	3	3	2	5	1	4
97	2	2	3	3	2	5	1	7	3	5	3	3	2	5	3	5	3	2	6	5	4	4	1	7
98	2	2	3	3	2	5	1	7	3	5	3	3	2	5	1	5	3	4	5	4	2	4	1	4
99	2	2	5	1	2	5	1	1	3	1	2	3	2	5	0	5	3	4	1	4	3	3	1	7
100	2	2	2	4	2	5	1	6	3	5	3	2	2	5	2	5	3	2	4	5	4	4	1	8
101	2	2	2	2	2	5	1	6	3	3	2	3	1	5	2	2	3	2	3	3	2	3	1	.
102	2	1	3	3	2	5	1	5	2	3	1	2	2	5	0	2	2	1	3	3	2	3	1	6
103	2	2	3	3	2	5	1	7	3	5	3	3	2	5	0	5	3	2	6	5	2	4	1	.
104	2	4	2	3	2	5	1	5	2	2	2	2	2	5	0	2	2	1	3	5	2	3	1	8
105	2	2	2	3	2	5	1	4	3	3	2	2	1	5	2	2	3	3	4	3	2	3	1	6
